# Supplementary material for: Ternary Polyaniline@Bi2O3-BiOCl Nanocomposites as Innovative Highly Active Photocatalysts for the Removal of the Dye under Solar Light Irradiation
Source: Nanomaterials (Basel). 2023 Feb 13;13(4):713. doi: 10.3390/nano13040713 (PMC9961263; doi:10.3390/nano13040713)
Supplement: Supplementary file 1 [file nanomaterials-13-00713-s001.zip]

Archive with 1 entries (1 files):
- nanomaterials-2221918-supplementary.pdf
